# Supplementary material for: Predicting the Stone-Free Status of Percutaneous Nephrolithotomy With the Machine Learning System: Comparative Analysis With Guy’s Stone Score and the S.T.O.N.E Score System
Source: Front Mol Biosci. 2022 May 4;9:880291. doi: 10.3389/fmolb.2022.880291 (PMC9114350; doi:10.3389/fmolb.2022.880291)
Supplement: Supplementary file 1 [file Table1.xlsx]

## Sheet: Sheet1
					individual variables											stone location					surgical factors
Patid	GUY's	Stone评分	SFR（0=clear）	Stone Burden（mm2）	sex	age	diabetes	hyperlipidemia	hypertension	urinary infection	solitary kidney	renal insufficiency	preoperative hemoglobin	既往手术史（1.SWL,2.URL,3.PCNL,4.切开取石）	hydronephrosis	Upper calyx	Mid calyx	lower calyx	Pelvis	Ureter	length of stay	need for transfusion	postoperative fever	septicemia	thrombosis	hydrothorax	ncillary procedures
1	3	8	0	205	M	52				0	0	0	0	4	0		1		1		14
2	4	11	0	1500	M	64	1		1	1	0	0	1	3，4	0	1	1	1	1		7
3	4	10	1	1025	F	49				1	1	0	1		0	1	1		1		9	1					1
4	2	7	0	261.9	M	34				0	1	1	0		1			1	1		15
5	4	12	1	1153	M	56	1		1	1	0	0	0	4	1	1	1	1	1		11
6	3	8	0	309	F	63			1	1	1	0	0	4	0			1			8
7	3	9	0	350	M	65				0	0	1	0	4	0			1	1		9
8	3	7	0	152	M	22				0	0	0	0		0			1			7
9	3	10	0	1027	M	45	1	1		0	0	0	0	2，3	0			1	1		8
10	4	11	1	1430	F	31				0	0	0	0		0	1	1	1	1		11
11	4	11	0	1055	F	43				1	0	0	0		0	1	1	1	1		7
12	3	7	1	287	M	62			1	1	0	0	0		1			1	1		8
13	2	7	0	100	M	45				0	1	1	0		1				1		11
14	2	8	0	183	M	31				0	0	0	0		0				0		9
15	3	7	0	157	M	53			1	0	0	0	0	1	1			1	1	1	8
16	4	10	1	610	M	51	1			0	0	0	0	2	1		1	1	1		22
17	3	7	0	230	F	64	1		1	0	0	0	0		1			1		1	7
18	3	6	0	320	M	65	1			1			1		1			1	1		14
19	3	9	0	404	M	64									0				1		8
20	3	10	0	781	M	67		1			1	1		2	0				1		16					1
21	3	8	0	150	F	68			1	1	1	1			0	1	1		1		6
22	4	12	1	951	F	74	0			0	0	0	0		0		1	1	1		8						1
23	4	12	1	1609	M	71	1		1	0	1				0	1	1	1	1		11						1
24	3	9	1	759	M	65			1	1				1	0		1	1	1		8
25	3	9	0	399	M	48	1							3	1			1	1		9
26	2	7	0	446	M	47				1					0		1	1	1		12
27	3	11	1	641	F	57				1				3	0	1	1	1			18		1	1
28	4	12	1	1533	M	61				1		1		2，3	0	1	1	1	1		12		1	1			1
29	2	6	0	83	F	69				1				1	1				1		10
30	3	8	0	318	F	61	1	1	1	1					0			1	1		14
31	2	6	0	48	F	35									1					1	11
32	1	5	0	114	M	64	1		1						0			1			22
33	3	9	0	470	M	26				1					0			1	1		8
34	3	7	0	160	M	43									1			1		1	11
35	3	7	0	311	M	63								1	0			1	1		7
36	4	10	1	598	M	67				1				3	0	1	1	1	1		12
37	1	6	0	81	F	39				1					0			1			10
38	3	9	0	835	M	66				1				2	1		1	1	1		12
39	2	6	0	250	M	74				1			1		0			1	1		9
40	2	8	0	37	M	53						1			1			1		1	8
41	2	5	0	103	F	61	1		1	1	1		1		0				1		11
42	3	7	0	162	F	67	1		1	1					1			1		1	9
43	2	7	0	61	M	78			1			1			1					1	9
44	4	9	1	408	M	70	1		1						0		1	1	1		10
45	4	9	1	1053	M	75			1					3，4	0	1	1	1	1		8
46	4	10	1	953	F	36				1					0	1	1		1		13
47	3	10	1	731	M	40									1		1	1	1		15
48	3	8	0	248	F	50				1					0			1	1		9
49	2	8	0	140	M	49			1	1					1					1	12
50	4	11	1	2323	M	55		1	1	1			1	1，2	1	1	1	1		1	23	1
51	2	8	0	91	M	41									1				1	1	7
52	3	10	0	1169	F	69		1	1						0		1	1	1		9
53	2	8	0	530	F	67	1		1	1				2	0				1	1	7
54	3	7	1	637	F	66	1	1						1，4	0	1					7
55	3	9	1	382	F	59	1			1					1	1	1	1		1	13
56	2	7	0	60	M	37									1					1	11
57	4	11	0	906	F	39				1					0	1	1	1	1		15
58	3	7	0	287	F	47			1	1				1	1		1		1	1	13		1
59	1	6	0	208	M	53	1		1			1			0				1		10
60	3	9	0	390	M	70	1								1			1		1	17
61	3	9	0	243	F	55				1					1		1	1	1		11
62	1	7	0	40	F	71				1					1				1		7
63	3	9	0	866	M	50				1		1	1		0			1	1		7
64	3	8	0	156	M	52									1			1	1	1	8
65	2	7	0	38	M	47									1					1	8
66	3	8	0	402	M	60	1			1			1	4	0	1		1			9
67	4	9	1	1100	M	68									0	1	1	1	1		15
68	3	8	1	170	F	47									0			1	1		10		1	1
69	4	10	1	602	F	22				1			1		0		1	1	1		8		1
70	4	10	1	560	F	48				1					1			1	1		15		1
71	3	7	0	338	M	52					1			4	1	1		1			10
72	3	7	0	126	M	61					1	1		2，3	1				1	1	6
73	2	7	0	144	M	59									1					1	6
74	4	11	1	1120	M	61					1					1	1	1	1		13
75	2	7	0	128	M	52									1					1	6
76	3	7	0	90	M	69	1	1							1					1	9
77	3	7	0	392	M	38									1			1		1	6
78	3	7	1	473	M	68	1			1					0	1	1	1			15
79	2	7	0	82	F	73	1	1	1	1					1			1		1	8						1
80	3	7	0	168	M	52			1						1		1			1	7		1
81	2	7	0	78	M	17								1	1					1	9
82	4	10	1	661	F	57			1	1				1	1	1	1	1	1		9
83	2	9	0	605	F	56				1					0			1	1		6
84	3	11	0	300	M	53				1					0			1	1		17
85	2	7	0	55	F	70	1		1	1					1				1		18
86	2	7	0	73	M	61									1				1		6
87	3	7	1	62	M	54									1			1	1		11
88	3	7	0	446	F	30									0				1		12
89	2	7	0	137	M	47			1						0				1		10
90	3	7	0	442	F	50				1					1	1	1		1		10		1
91	3	7	0	125	M	75							1		1			1		1	17
92	3	7	1	304	F	72	1	1	1	1			1	2	0	1		1		1	13		1	1
93	3	10	1	1926	M	32								2，3，4	1		1	1			21						1
94	4	8	1	674	F	41				1					0		1	1	1	1	11
95	2	7	0	63	M	55		1	1						1				1		7
96	2	7	0	62	M	56			1						1				1	1	7
97	3	8	1	90	F	42									1		1	1			8
98	3	9	1	670	F	50									1			1	1		24		1
99	3	7	1	120	M	61		1						2，4	1	1	1	1		1	8
100	2	7	0	102	M	43		1						4	1				1		8
101	3	9	0	452	M	50		1							1			1	1		9
102	4	10	1	1180	F	34			1	1				3	1		1	1	1		8
103	2	7	0	135	F	73	1	1	1	1					0				1		5
104	2	7	0	200	F	58	1		1	1					0			1	1		7
105	2	7	0	146	F	64			1						1				1		10		1
106	2	8	0	310	M	61									0			1	1		6
107	2	7	0	60	F	51				1					0				1	1	20	1
108	2	7	0	100	F	65		1							1					1	6
109	2	8	0	176	F	62									1		1			1	8
110	4	11	1	1070	M	43								2	0	1	1	1	1		9						1
111	4	11	1	2980	M	57	0	1	1	1	0	0	0	4	1	1	1	1	1		23		1				1
112	4	9	1	850	F	29	0	0	0	1	0	0	1	3	1		1	1	1		6
113	4	8	0	452	M	59	0	0		1	0	0	0	0	0		1	1	1		15
114	4	9	0	652	M	47	0	0	0	0	0	0	0	0	0	1	1	1			10
115	4	9	1	635	M	61	1	0	0	0	0	0	0	0	0	1	1	1	1		10
116	4	10	1	1691	M	66	0	0	0	0	0	1	1	0	1	1	1	1	1		18						1
117	4	10	1	1379	F	18	0	0	0	1	0	0	1	2.4	1	1	1	1	1		42		1	1
118	4	12	1	1987	M	65	0	0	0	1	1	0	0	4	1	1	1	1	1		14		1				1
119	4	11	0	1120	M	32	0	0	0	1	0	1	1	2	1	1	1	1	1		7
120	4	10	1	1275	F	62	0	0	1	0	0	0	0	0	1	1	1	1			7
121	4	10	1	1316	M	33	0	0	0	0	0	1	0	2	1	1	1	1	1		25	1
122	4	10	0	1670	M	64	1	0	1	1	0	0	1	3.4	0	1	1	1	1		25		1	1
123	4	12	0	2209	M	64	1	0	1	1	0	0	1	3.4	0	1	1	1	1		7
124	4	10	1	1197	M	56	1	0	1	1	0	1	0	4	0	1	1	1	1		11
125	4	10	0	758	F	43	0	1	0	1	0	0	0	0	0	1	1	1	1		7
126	4	10	1	1252	F	31	0	0	0	0	0	0	0	0	0	1	1	1	1		11
127	4	10	0	1439	F	49	0	0	0	1	1	0	1	0	1	1	1		1		9	1	1
128	4	12	1	2938	F	62	0	1	1	1	0	0	0	0	0	1	1	1	1		13
129	4	12	1	2033	F	62	1	0	1	0	0	0	0	4	1	1	1	1	1		9
130	4	9	1	797	F	74	0	0	0	0	0	0	0	0	1	1	1	1	1		8
131	4	10	1	1202	M	75	0	1	0	1	0	0	0	3，4	1	1	1	1	1		8
132	4	9	1	803	M	67	0	0	0	1	0	1	1	3	0	1	1	1	1		12
133	4	11	1	1954	F	48	0	1	0	1	0	0	0	0	0	1	1	1			13
134	4	8	1	769	M	63	0	1	0	1	0	0	0	0	0	1	1	1	1		9
135	4	9	1	620	M	74	1	0	1	1	0	1	1	0	0	1	1	1	1		12
136	4	10	1	1534	M	61	0	0	1	1	0	1		1，2，4	1	1	1	1	1		9		1	1
137	4	10	0	1208	F	57	0	0	0	1	0	0	0	0	1	1	1	1	1		11		1
138	4	11	1	1667	M	60	0	0	1	1	0	1	0	3	1	1	1	1			11
139	4	9	1	831	F	36	0	0	0	1	0	0	0	0	1	1	1	1	1		13		1
140	4	10	1	1577	M	30	0	0	0	0	0	0	0	0	0	1	1	1	1		18		1
141	4	10	1	1554	M	23	0	0	0	1	0	0	0	3	0	1	1	1	1		23
142	4	8	0	846	F	39	0	0	0	1	0	0	0	0	0	1	1	1	1		15
143	4	8	1	974	M	47	0	0	0	0	0	0	0	0	0	1	1	1	1		9
144	4	8	1	473	M	66	0	0	0	0	0	0	0	0	0	1	1	1	1		13	0	1	0	0
145	4	8	1	899	M	67	0	1	1	1	0	0	0	2	0	1	1		1		11
146	4	8	1	873	F	31	0	0	0	1	0	0	0	0	0	1	1	1	1		10
147	4	11	1	1617	M	62	0	1	0	0	0	0	1	0	0	1	1	1	1		15
148	4	9	0	975	M	67	0	1	0	0	1	1	0	2	1	1	1	1	1		16
149	4	11	1	2035	M	70	0	0	1	1	0	0	0	0	1	1	1	1	1		26		1
150	4	10	1	1041	F	42	0	0	0	1	0	0	0	1	0	1	1	1	1		17	0	0	0	0
151	4	9	1	844	F	51	0	0	0	0	0	0	0	0	0	1	1	1			11		1
152	4	9	1	833	F	54	0	1	1	1	0	0	0	1	1	1	1	1	1		9
153	4	10	1	1849	M	56	0	0	0	1	0	0	0	0	0	1	1	1	1		6
154	4	8	1	350	F	25	0	0	0	0	0	0	0	0	0	1	1	1	1		25
155	4	7	1	844	F	50	0	0	0	1	0	1	1	1	0	1	1	1	1		15
156	4	11	1	1820	M	61	0	0	0	1	0	0	0	0	0	1	1	1			20
157	4	7	1	290	F	47	0	0	0	1	0	0	0	0	0	1	1	1	1		10		1	1
158	4	8	1	662	M	68	0	0	0	0	0	0	0	0	0	1	1	1	1		15		1	1
159	4	8	1	827	F	72	0	0	0	1	0	0	0	2	0	1	1	1	1		14		1	1
160	4	8	0	446	M	73	0	0	1	0	0	0	1	0	0	1	1	1	1		11
161	4	11	1	1469	F	55	0	0	0	1	0	0	1	4，2	0	1	1	1	1		13		1	1
162	4	8	1	644	F	65	1	0	1	1	0	1	0	0	0	1	1	1	1		16
163	4	11	1	1491	F	51	0	0	0	1	0	0	0	0	0	1	1		1		15		1
164	4	8	1	464	F	22	0	0	0	1	0	0	0	4	0	1	1	1	1		8		1
165	4	9	1	705	F	48	0	0	0	1	0	0	0	0	1	1	1	1	1		15		1
166	4	10	1	1495	M	61	0	0	0	0	1	0	0	0	1	1	1	1	1		13
167	4	10	1	1530	M	52	0	1	0	0	0	0	0	0	0	1	1	1	1		8
168	4	11	1	2370	M	62	0	0	1	1	0	1	0	3	0	1	1	1	1		8		1	1
169	4	10	0	1276	M	49	0	0	1	0	0	0	0	0	1	1	1	1			8
170	4	8	1	302	F	73	1	1	1	0	0	0	0	0	0	1	1	1	1		8
171	4	9	1	436	F	57	0	0	1	1	0	0	0	1	1	1	1	1	1		9
172	4	8	0	356	M	53	1	0	0	0	0	0	0	1	1	1	1	1	1		17
173	4	11	1	623	M	53	1	0	0	0	0	0	0	1	1	1	1	1	1		14
174	4	7	0	458	F	49	0	0	0	1	0	0	0	0	1	1	1	1	1		10		0
175	4	9	1	862	F	66	0	0	0	1	1	1	0	4	1	1	1	1			16		1	1
176	4	12	1	2266	男	66	0	0	1	1	0	0	0	0	1	1	1	1	1		11		1	1
177	4	11	1	424	M	50	0	0		1				0	1		1		1		24		1	1
178	4	12	1	895	M	61	0	0		1				1	1		1	1	1		6
179	4	11	1	2266	M	66	0	0	1	1				0	1	1	1	1	1		11		1	1
180	4	11	1	623	M	34	0	0						4	1	1	1	1	1		8
181	4	12	0	281	M	59	1	0		1				3		1	1		1		7
182	4	11	1	670	M	54	0	1						0	1	1	1	1	1		6
183	4	11	1	2677	F	51	0	0		1				3	1	1	1	1	1		13		1	1
184	4	11	1	1084	M	43	0	0						3		1	1	1	1		9
185	4	12	1	1076	F	57	1	1		1				0		1	1	1	1		14
186	4	11	0	240	F	56	0	1		1				3		1	1	1	1		10
187	4	10	0	731	M	58	0	1	1					1		1	1	1	1		7
188	4	11	1	1869	F	61	1		1				1	0	1	1	1	1	1		21		1
189	4	11	0	1073	M	26	1	1	1					0	1	1	1	1	1		6
190	4	12	0	209	F	49	0	1	1	1		1		0		1	1	1	1		7
191	4	12	1	840	F	64	0			1				0		1	1	1	1		14		1
192	4	11	1	426	F	41	0			1				4		1	1	1	1		10		1	1
193	4	11	0	504	F	76	0	1	1	1	1	1	1	0		1	1	1	1		7
194	4	11	1	520	F	70	0		1					2，4	1	1	1	1	1		6						1
195	4	12	1	1293	M	60	1		1	1				0		1	1	1	1		15
196	4	12	1	2182	M	68	1			1	1	1	1	0	1	1	1	1	1		7
197	4	11	1	1006	M	51	0		1	1				0		1	1	1	1		7		1
198	4	11	1	1508	M	53	0	1	1	1		1		3，4	1	1	1	1	1		11
199	4	11	1	3370	F	52	0		1	1				0		1	1	1	1		17	1	1	1
200	4	12	1	480	M	61	0							0		1	1	1	1		6
201	4	13	1	773	M	63	0	1						0	1	1	1	1	1		15
202	4	11	1	1620	M	53	0							0		1	1	1	1		6
203	4	11	1	860	M	71	1		1	1				0		1	1	1	1		14
204	4	12	1	2219	F	73	0			1				0		1	1	1	1		15	1	1		1		1
205	2	7	0	256	M	49									1					1	7
206	2	7	0	68	M	59	1	1	1						1					1	9
207	2	7	0	45	F	64								1	1					1	9
208	2	7	0	230	F	66									1					1	6
209	2	7	0	136	F	49			1	1			1	0	1			1		1	6
210	2	7	0	106	M	64				1				3	1					1	8
211	3	8	0	400	F	59									1			1		1	8
212	2	7	1	60	F	71	1					0	0		1			1		1	7					1
213	2	7	1	108	M	59	0	0	0	0	0	0	0	0	1		1			1	11
214	2	7	1	115	M	66	0	0	1	0	0	0	0	1	1		1			1	14
215	2	7	0	61	M	33		1						1	1						7
216	2	7	0	38	M	47														1	9
217	3	7	0	186	M	64		1	1			1		3				1		1	7
218	2	7	0	43	M	38									1					1	7
219	2	7	0	28	M	64									1					1	6
220	2	7	0	143	M	65									1					1	8
221	2	7	0	135	M	80						1	1	1	1			1		1	9
222	2	7	0	66	M	38									1					1	6
